# Supplementary material for: Continuous-Flow Synthesis of Arylthio-Cyclopropyl Carbonyl Compounds
Source: Molecules. 2022 Nov 16;27(22):7943. doi: 10.3390/molecules27227943 (PMC9699303; doi:10.3390/molecules27227943)
Supplement: Supplementary file 1 [file molecules-27-07943-s001.zip]

Archive with 1 entries (1 files):
- molecules-1982802-supplementary.pdf
